# Supplementary material for: Lipidomic analysis of Arabidopsis seed genetically engineered to contain DHA
Source: Front Plant Sci. 2014 Sep 1;5:419. doi: 10.3389/fpls.2014.00419 (PMC4150447; doi:10.3389/fpls.2014.00419)
Supplement: Figure S1 — MS/MS analysis of phosphotidylcholine (PC) precursor at m/z 878.6 with a PC head group ion of m/z 184.2. Y axis represents the response of ion scan. The low abundant fragment at m/z 568.3 is due to the neutral loss of 22:6, thus confirming the identity as PC 22:6/22:6. [file Presentation1.ZIP › Table S1.XLSX]

## Sheet: Sheet1
Table S1. Fatty acid profile of other major phospholipids in mature Arabidopsis seeds
Sample	14:0	16:0	16:1ω13	16:1	16:3	18:0	18:1	18:1ω7	18:2	18:3ω6	18:3ω3	20:0	18:4ω3	20:1ω9	20:1ω7	20:2ω6	20:3ω6	20:4ω6	20:3ω3	22:0	20:4ω3	22:1	20:5ω3	22:2ω6	22:4ω6 + 22:3ω3	24:0	24:1	22:5ω3	22:6ω3	mg FA/ 100 mg seed
PA
WT	0.866956	17.4269	0	1.09182	0	12.116	8.42033	2.83251	39.8352	0	12.996	0	0	2.44532	0	0	0	0	0	0	0	0.502584	0	0	0	1.4663	0	0	0	0.020245
GA7	0.539286	15.689	0	0	0.558401	8.15576	3.16463	4.39662	4.19637	0	44.1454	0.495732	3.85451	2.60358	0	0	0	0	1.24293	0	0.403806	0	0.711196	0	0	1.21624	0	2.00144	6.62512	0.0299581
PE
WT	0.262722	17.3065	0.346084	1.40191	0.534968	3.00247	8.31928	3.57178	51.7996	0	10.4132	0.163781	0	1.64185	0.377083	0.514475	0	0	0	0	0	0	0	0	0	0.208106	0.136196	0	0	0.11005
GA7	0.299307	21.7691	0.472925	0.2068	0.531496	4.56971	0.499071	5.291	2.24284	0.367402	33.1906	0.446274	5.66686	1.31257	0.656771	0.754486	0	0	1.67341	0.185647	0.704813	0	0.97911	0	0.0678709	0.369534	0.231003	3.06523	14.4463	0.184631
PI
WT	0	39.5334	0.296743	0.459233	0.900993	6.65935	5.55995	1.63329	33.353	0	10.2849	0	0	0.680403	0	0.347264	0	0	0	0	0	0	0	0	0	0.291386	0	0	0	0.0329936
GA7	0.291563	38.2565	0.495405	0.160743	1.1677	6.33133	0.448041	0	2.8401	0.337096	36.0778	0.306209	3.1091	0.603885	0.372146	0.397762	0	0	1.01763	0	0.339399	0	1.56512	0	0	0.217213	0	2.58778	3.07754	0.0622396
