# Supplementary material for: Lipidomic analysis of Arabidopsis seed genetically engineered to contain DHA
Source: Front Plant Sci. 2014 Sep 1;5:419. doi: 10.3389/fpls.2014.00419 (PMC4150447; doi:10.3389/fpls.2014.00419)
Supplement: Figure S1 — MS/MS analysis of phosphotidylcholine (PC) precursor at m/z 878.6 with a PC head group ion of m/z 184.2. Y axis represents the response of ion scan. The low abundant fragment at m/z 568.3 is due to the neutral loss of 22:6, thus confirming the identity as PC 22:6/22:6. [file Presentation1.ZIP › Table S2.XLSX]

## Sheet: Sheet1
Table S2. TAG pattern comparison between calculated random fatty acyl combinations and measurements in mature GA7 seeds
TAG species	Acyl combinations						Randomized %		Measured %
DHA/32:0	DHA/16:0/16:0						1.73757		0.18 ± 0.01
DHA/34:0	DHA/16:0/18:0						1.02545		0.14 ± 0.00
DHA/34:1	DHA/16:0/18:1						1.6806		1.62 ± 0.06
DHA/34:2	DHA/16:0/18:2						1.22484		2.18 ± 0.09
DHA/34:3	DHA/16:0/18:3						8.51692		11.32 ± 0.13
DHA/34:4	DHA/16:0/18:4						1.56666		1.68 ± 0.05
DHA/36:0	DHA/18:0/18:0						0.151296		0.16 ± 0.03
DHA/36:1	DHA/18:0/18:1	DHA/16:0/20:1					3.6862		1.14 ± 0.05
DHA/36:2	DHA/18:0/18:2	DHA/18:1/18:1	DHA/16:0/20:2				0.767803		3.62 ± 0.19
DHA/36:3	DHA/18:0/18:3	DHA/18:1/18:2	DHA/16:0/20:3				3.58977		4.49 ± 0.11
DHA/36:4	DHA/18:1/18:3	DHA/18:0/18:4	DHA/18:2/18:2	DHA/16:0/20:4			4.91093		7.89 ± 0.11
DHA/36:5	DHA/18:2/18:3	DHA/18:1/18:4					3.75951		14.34 ± 0.12
DHA/36:6	DHA/18:3/18:3	DHA/18:2/18:4	DHA/16:0/20:5				11.5016		27.47 ± 0.65
DHA/36:7	DHA/18:3/18:4						3.8396		2.82 ± 0.16
DHA/36:8	DHA/18:4/18:4						0.35314		0.72 ± 0.05
DHA/38:1	DHA/18:0/20:1	DHA/20:0/18:1	DHA/16:0/22:1				1.39715		0.42 ± 0.02
DHA/38:2	DHA/18:0/20:2	DHA/20:0/18:2	DHA/18:1/20:1				1.81928		1.48 ± 0.06
DHA/38:3	DHA/18:0/20:3	DHA/20:0/18:3	DHA/18:1/20:2	DHA/18:2/20:1	DHA/16:0/22:3		4.04086		1.66 ± 0.06
DHA/38:4	DHA/18:0/20:4	DHA/20:0/18:4	DHA/18:1/20:3	DHA/18:2/20:2	DHA/18:3/20:1		8.46743		4.27 ± 0.12
DHA/38:5	DHA/18:0/20:5	DHA/18:1/20:4	DHA/18:2/20:3	DHA/18:3/20:2	DHA/18:4/20:1	DHA/16:0/22:5	3.30866		1.61 ± 0.03
DHA/38:6	DHA/18:1/20:5	DHA/18:2/20:4	DHA/18:3/20:3	DHA/18:4/20:2	DHA/16:0/22:6		3.78123		1.80 ± 0.04
DHA/38:7	DHA/18:2/20:5	DHA/18:3/20:4	DHA/18:4/20:3				0.957506		1.03 ± 0.02
DHA/38:8	DHA/18:3/20:5	DHA/20:4/18:4					1.4749		0.57 ± 0.02
DHA/38:9	DHA/18:4/20:5						0.231146		0.27 ± 0.01
DHA/40:2	DHA/20:1/20:1	DHA/20:0/20:2	DHA/18:1/22:1	DHA/18:2/22:0	DHA/18:1/22:2		1.61662		0.20 ± 0.00
DHA/40:3	DHA/20:0/20:3	DHA/20:1/20:2	DHA/18:0/22:3	DHA/18:2/22:1	DHA/18:3/22:0	DHA/18:1/22:2	0.39505		0.15 ± 0.00
DHA/40:4	DHA/20:0/20:4	DHA/20:1/20:3	DHA/20:2/20:2	DHA/18:1/22:3	DHA/18:3/22:1	DHA/18:4/22:0	1.04985		0.18 ± 0.01
DHA/40:5	DHA/20:0/20:5	DHA/20:1/20:4	DHA/20:2/20:3	DHA/18:0/22:5	DHA/18:2/22:3	DHA/18:4/22:1	0.455055		0.09 ± 0.00
DHA/40:6	DHA/20:1/20:5	DHA/20:2/20:4	DHA/20:3/20:3	DHA/18:0/22:6	DHA/18:1/22:5	DHA/18:3/22:3	1.36248		0.20 ± 0.01
DHA/40:7	DHA/20:2/20:5	DHA/20:3/20:4	DHA/18:1/22:6	DHA/18:2/22:5	DHA/18:3/22:4	DHA/18:4/22:3	1.26021		0.38 ± 0.01
DHA/40:8	DHA/20:3/20:5	DHA/20:4/20:4	DHA/18:2/22:6	DHA/18:3/22:5			1.88408		0.72 ± 0.00
DHA/40:9	DHA/18:4/22:5	DHA/20:4/20:5	DHA/DHA/18:3				5.49696		2.08 ± 0.02
DHA/40:10	DHA/18:4/22:6	DHA/20:5/20:5					1.00735		0.54 ± 0.00
DHA/42:5	DHA/20:0/22:5	DHA/22:0/20:5					0.0700443		0.02 ± 0.00
DHA/42:6	DHA/20:0/22:6	DHA/20:1/22:5	DHA/20:2/22:4				0.744805		0.06 ± 0.00
DHA/42:7	DHA/20:1/22:6	DHA/20:2/22:5	DHA/20:3/22:4	DHA/20:4/22:3	DHA/20:5/22:2		2.00584		0.13 ± 0.00
DHA/42:8	DHA/20:2/22:6	DHA/20:3/22:5	DHA/20:2/22:6	DHA/20:5/22:3			0.376839		0.07 ± 0.00
DHA/42:9	DHA/20:3/22:6	DHA/20:4/22:5					0.327691		0.08 ± 0.01
DHA/42:10	DHA/20:5/22:5	DHA/20:4/22:6					0.204062		0.04 ± 0.00
DHA/42:11	DHA/20:5/22:6						0.317301		0.03 ± 0.00
DHA/44:8	DHA/22:5/22:3						0		0.00 ± 0.00
DHA/44:9	DHA/22:6/22:3						0		0.00 ± 0.00
DHA/44:10	DHA/22:5/22:5						0.0262666		0.01 ± 0.00
DHA/44:11	DHA/22:6/22:5						0.264417		0.03 ± 0.00
DHA/44:12	DHA/DHA/DHA						0.887267		0.10 ± 0.00
The randomly expected amounts of each DHA containing TAG among all DHA containing TAG would be:
DHA–DHA-DHA = dha*dha*dha/(1-(1-dha)^3)
DHA–DHA–A = 3*dha*dha*a/(1-(1-dha)^3)
DHA–A–A = 3*dha*a*a/(1-(1-dha)^3)
DHA–B–B = 3*dha*b*b/(1-(1-dha)^3)
DHA–A–B = 6*dha*a*a/(1-(1-dha)^3)
where dha, a, and b represent the percentage of DHA, fatty acids "A" and "B" among the total TAG of mature GA7 seed (See Petrie et al. 2012, Plos One 7, e49165. A and B represent two different fatty acids other than DHA).
The measured % was calculated and mean of triplicate analysis with standrad deviation.
The DHA containing TAGs with significant increased percentage from randomized distribution to measured (p<0.01) are highlighted in bold. The major acyl combination in the TAG species is highlighted in green.
DHA containing TAGs with combination of minor acyl chain are not included.
